# Supplementary material for: Vitronectin-GM-CSF fusion protein hydrogel with a recruitment-anchoring-activation strategy accelerates vascularized tissue regeneration
Source: Regen Biomater. 2026 May 23;13:rbag100. doi: 10.1093/rb/rbag100 (PMC13291906; doi:10.1093/rb/rbag100)
Supplement: rbag100_Supplementary_Data [file rbag100_Supplementary_Data.zip]

Archive with 2 entries (2 files):
- Supplementary_Information-revised.docx
- Response.docx
